# Supplementary material for: Differential gene expression analysis and cytological evidence reveal a sexual stage of an amoeba with multiparental cellular and nuclear fusion
Source: PLoS One. 2020 Nov 4;15(11):e0235725. doi: 10.1371/journal.pone.0235725 (PMC7641356; doi:10.1371/journal.pone.0235725)
Supplement: S1 Table — (XLSX) [file pone.0235725.s013.xlsx]

## Sheet: Sheet1
YT#	Sample	Accession number	Library Concentration (ng/ul)	Avg. Fragment Size (bp)	# Raw Reads (millions)	# Trimmed Reads (millions)	# Total Contigs	# Eukaryotic Contigs	% Eukaryotic Contigs	% Bacterial Contigs	others (Amoeba specific sequences)
YT06	1 unfused cell	GSM4731364	4.67	885	28.8	16.2	19531	222	1.13665	75.8384	23.0249
YT07	1 unfused cell	GSM4731365	0.97	381	32.7	17	46457	1481	3.18789	65.6349	31.1772
YT12	100 unfused cells (Total RNA extraction)	GSM4731366	1.5	625	76.7	37.9	18849	5547	29.4286	9.13046	61.4409
YT13	100 fused cells (Total RNA extraction)	GSM4731367	1.95	529	84.6	40.4	23203	6644	28.6342	0	71.3658
YT14	5 unfused cells	GSM4731368	1.7	1700	85.1	37.4	42484	2438	5.73863	0	94.2614
YT15	5 unfused cells	GSM4731369	0.92	476	28.9	13.5	10168	2249	22.1184	0	77.8816
YT16	10 unfused cells	GSM4731370	1.63	1540	94.3	42.2	35073	2868	8.17723	0	91.8228
YT17	10 unfused Cells	GSM4731371	1.22	450	50.5	24.8	15316	2985	19.4894	0	80.5106
YT18	1 fused Cell	GSM4731372	2.8	411	59.5	28.5	34080	2472	7.25352	0	92.7465
YT19	5 fused Cells	GSM4731373	1.4	986	51.9	26.4	30103	4941	16.4136	0	83.5864
YT20	10 fused Cells	GSM4731374	1.05	442	63.9	31.2	11456	2351	20.522	0	79.478
YT22	10 unfused cells	GSM4731375	3.11	504	33.6	25.6	9266	1498	16.1666	3.82042	80.013
YT23	10 unfused cells	GSM4731376	4.95	484	47	35.8	9428	1437	15.2418	4.18965	80.5685
YT24	10 unfused cells	GSM4731377	4.4	453	50.4	28.6	9043	1577	17.4389	3.19584	79.3653
YT25	10 unfused cells	GSM4731378	2.11	465	38	28.4	16511	2433	14.7356	2.31361	82.9508
YT26	10 fused Cells	GSM4731379	4.6	458	33.2	26	9619	2077	21.5927	3.16041	75.2469
YT27	10 fused cells	GSM4731380	5.18	442	31.6	25.4	12532	2637	21.0421	3.4392	75.5187
YT28	10 fused Cells	GSM4731381	4.52	433	48	35	14805	2507	16.9335	3.85005	79.2165
YT29	10 fused Cells	GSM4731382	3.79	441	58.4	42.8	13166	1060	8.05104	1.6254	90.3236
YT30	10 fused Cells	GSM4731383	3.59	461	30.6	22.8	10322	2203	21.3428	3.52645	75.1308
