# Supplementary material for: Differential gene expression analysis and cytological evidence reveal a sexual stage of an amoeba with multiparental cellular and nuclear fusion
Source: PLoS One. 2020 Nov 4;15(11):e0235725. doi: 10.1371/journal.pone.0235725 (PMC7641356; doi:10.1371/journal.pone.0235725)
Supplement: S2 Table — For the 3 condition experiment, only result from unfused vs. intermediate and fused vs. intermediate were shown. (XLSX) [file pone.0235725.s014.xlsx]

## Sheet: Sheet1
S2 Table. The expression result of meiosis specific and sexual related genes in different group comparisons in terms of Log FC (bold significant) and Padj values. For the 3 condition experiment, only result from unfused vs. intermediate and fused vs. intermediate were shown.
15 gene_meiosis specific				2condition_Unfused vs. Fused		3conditions_Unfused vs. Intermediate		3conditions_Fused vs. Intermediate
	Gene Name	OG5number	Transcripts in transcriptome	LogFoldChange	Padj	LogFoldChange	Padj	LogFoldChange	Padj
	DMC1	OG5_126834	N5_2192	2.22245	0.189492	-0.163994	0.979877	-3.83243	0.160883
	MND1	OG5_127882	Not detected
	HOP2	OG5_128568	Not detected
	HOP1	OG5_128667	Not detected
	MSH5	OG5_129379	N5_1332	1.37127	0.632928	8.8304	0.00674783	7.38335	0.0421423
	MER3	OG5_129931	N5_1377	-6.41048	2.62361e-11	-3.50579	0.0796032	3.60515	0.0657233
	MSH4	OG5_130077	N5_1332	1.37127	0.632928	8.8304	0.00674783	7.38335	0.0421423
	ZIP-like	OG5_171209	N5_1885	-2.74978	0.00117112	-2.72136	0.191818	0.165884	0.982433
	RED1	OG5_180525	Not detected
	SPO11	OG5_127274	Not detected
	REC8	OG5_150817	N5_600	-2.14187	0.629706	-6.18788	0.23836	-1.8033	0.835247
	PCH2	OG5_128995	N5_1966	NA	NA	-7.52366	0.264511	-5.22094	0.521618
	ZIP4	OG5_142513	N5_1962	1.084	0.66946	1.14203	0.832494	0.38765	0.968277
	HAP2	OG5_129105	Not detected
	GEX1	OG5_168665	Not detected
29 genes_ plasmogamy/karyogamy
Cellular congression	BNI1	OG5_127406	N5_778	3.16908	0.0184251	-1.44304	0.621658	-5.04589	0.00810689
	TPM1	OG5_127228	N5_3796	-0.908736	0.6122	-0.560079	0.905705	0.890402	0.857991
Plasmogamy	CD9	OG5_136376	N5_3253	0.912042	0.5235	0.0809215	0.996633	-1.10649	0.765926
	FIG1a	OG5_138630	Not detected
	FUS1a	OG5_156961	Not detected
	FUS2a	OG5_171667_216847	Not detected
	IZUMO1a	OG5_151190	Not detected
	KEX2	OG5_127788	N5_706	1.98059	0.261474	-1.30332	0.76476	-3.89971	0.192424
	MYO2	OG5_126577	N5_825	4.03732	1.18911e-05	0.774198	0.772157	-3.36251	0.0377885
	PRM1a	OG5_136560	Not detected
	RVS161	OG5_129890	N5_1988	1.37996	0.273736	2.536	0.234974	0.815201	0.816132
Nuclear congression	BIK1a	OG5_139423	Not detected
	CDC4	OG5_129129	N5_2607	-0.974605	0.620904	0.0756878	1	0.76985	0.900808
	CDC28	OG5_126712	N5_2898	-1.21186	0.854019	-5.55359	0.461491	-4.20855	0.630761
	CDC34	OG5_129084	N5_3205	2.2619	0.0592659	1.9594	0.404577	-1.17369	0.69536
	CDC37a	OG5_133705,	Not detected
	CIK1a	OG5_147436	Not detected
	CIN1a	OG5_156139	N5_3740	-1.95839	0.348534	2.40923	0.632211	4.47235	0.254202
	CIN2a	OG5_132672,	Not detected
	CIN4	OG5_128319	N5_3787	3.26086	0.121014	-0.304232	0.973983	-3.59429	0.436734
	KAR3	OG5_138757	N5_322	-2.3232	0.581567	-1.57976	0.832494	0.653752	0.956985
	KAR4	OG5_130096	N5_1968	1.24505	0.581955	-1.49963	0.724943	-2.92574	0.396933
	KAR9a	OG5_156957	Not detected
	KEM1	OG5_126774	N5_1908	-2.37497	0.00299023	-0.179075	0.961245	2.31468	0.14685
﻿Karyogamy	JEM1a	OG5_163504	Not detected
	KAR2	OG5_126588	N5_210	1.33371	0.242341	-1.04118	0.747568	-2.67292	0.240538
	SEC63	OG5_128413	N5_2261	-1.89567	0.126355	0.124658	0.981641	2.42773	0.275064
	SEC66a	OG5_135424	Not detected
	SEC72a	OG5_136566	N5_845	0.525247	0.66946	1.60643	0.437516	1.49771	0.501148
50 genes_other sexual related
﻿Bouquet formation	SAD1	OG5_129856	N5_3318	0.511877	0.861034	-0.0394261	1	0.119501	0.998241
﻿Cell cycle regulation	CDC20	OG5_126765	N5_874	0.0310396	0.989266	-3.10285	0.264897	-3.17922	0.260976
DNA damage sensing/response	MEC1/ATR	OG5_128386	N5_1805	-0.447985	0.830059	1.75005	0.58905	2.06581	0.507411
	MRE11	OG5_127969	N5_2220	1.0616	0.863181	0.18845	0.998781	1.47274	0.911427
	RAD1/MEI9	OG5_130438	N5_3012	1.50977	0.628592	6.66569	0.0754534	5.04903	0.241773
	RAD17	OG5_129387	N5_2573	-2.41722	0.0383551	-0.587342	0.85261	2.18314	0.358019
	RAD23	OG5_127320	N5_1576	-0.317969	0.791482	-1.03404	0.645	-0.942105	0.6844
	RAD24	OG5_126706	Not detected
	RAD50	OG5_127792	N5_2275	-0.969935	0.722965	5.44062	0.248747	7.53669	0.0800314
	TEL1/ATM	OG5_128955	N5_2901	-0.674757	0.813917	7.36575	0.048383	7.95672	0.0364092
	XRS2	OG5_180328	Not detected
Double-strand break formation	REC114	OG5_142109	Not detected
Double-strand break repair	KU70	OG5_129086	N5_2740	3.55955	0.175527	8.29748	0.0655412	2.46029	0.754292
	KU80	OG5_129372	N5_3663	0.732365	0.852787	0.884372	0.925899	-1.53678	0.870387
	LIG4/DNL1	OG5_130132	N5_265	4.66184	0.0107823	3.67794	0.205944	-0.540632	0.935653
	XRCC4/LIF1	OG5_135131	Not detected
Recombinational repair	BRCA1	OG5_159932	N5_3602	1.12541	0.76411	7.22713	0.129058	6.231	0.227635
	BRCA2	OG5_131863	Not detected
	DNA2	OG5_129631	N5_83	-1.41059	0.453633	-1.07779	0.807608	1.67138	0.689644
	EXO1	OG5_127511	N5_1535	-2.95178	0.3799	-1.58736	0.870089	-0.6388	0.972618
	FEN1	OG5_127472	N5_2563	-3.77169	0.145112	1.53718	0.857856	6.99221	0.226411
	MLH1	OG5_127201	N5_3711	-2.292	0.107827	-3.29274	0.207306	-0.484135	0.9339
	MLH2	OG5_202562	Not detected
	MLH3	OG5_130552	N5_3711	-2.292	0.107827	-3.29274	0.207306	-0.484135	0.9339
	MMS4/EME1	OG5_135664	Not detected
	MPH1/FANCM	OG5_128649	N5_2885	-0.0345205	0.990749	6.77433	0.10902	7.20289	0.0866348
	MSH2	OG5_127538	N5_1837	7.60378	6.09922e-05	5.16085	0.140444	-3.34077	0.512939
	MSH3	OG5_130351	N5_1332	1.37127	0.632928	8.8304	0.00674783	7.38335	0.0421423
	MSH6	OG5_126895	N5_1837	7.60378	6.09922e-05	5.16085	0.140444	-3.34077	0.512939
	MUS81	OG5_129162	Not detected
	PMS1	OG5_128001	N5_3711	-2.292	0.107827	-3.29274	0.207306	-0.484135	0.9339
	PMS2	OG5_128001	N5_3711	-2.292	0.107827	-3.29274	0.207306	-0.484135	0.9339
	RAD51	OG5_126834	N5_2192	2.22245	0.189492	-0.163994	0.979877	-3.83244	0.160883
	RAD52	OG5_130806	Not detected
	RAD54	OG5_127098	N5_2600	-2.36099	0.41848	-8.20472	0.0483702	1.56827	0.826715
	RTEL1	OG5_127294	N5_2990	-1.9912	0.403566	0.0664548	1	2.08859	0.658782
	SAE2	OG5_138817	Not detected
	SGS1	OG5_126644	N5_596	-1.35906	0.566065	3.04347	0.437516	4.23059	0.235972
	SLX1	OG5_128732	Not detected
	SLX4	OG5_136855	N5_153	2.15678	0.605944	0.7263	0.958976	-4.02455	0.653538
	SMC5	OG5_128615	N5_1868	2.81176	0.094983	0.655726	0.884062	-1.85027	0.630761
	SMC6	OG5_127751	N5_1371	0.186459	0.94722	3.30844	0.300774	3.39802	0.296613
	YEN1	OG5_132593	N5_2563	-3.77169	0.145112	1.53718	0.857856	6.99221	0.226411
Sister chromatid cohesion	PDS5	OG5_128901	N5_3852	-0.805843	0.584942	-1.21138	0.649341	0.275768	0.955174
	RAD21	OG5_129513	N5_600	-2.14187	0.629706	-6.18788	0.23836	-1.8033	0.835247
	SCC3	OG5_127983	N5_3733	0.91078	0.630939	0.422319	0.945333	0.460966	0.951244
	SMC1	OG5_127449	N5_962	-5.08716	0.0266492	-0.248205	0.979877	5.19705	0.194249
	SMC2	OG5_127360	N5_29	-3.6309	0.191879	-8.84075	0.00765647	0.838583	0.909779
	SMC3	OG5_127789	N5_1144	-5.17687	0.0121098	-1.98645	0.659502	3.05036	0.417421
	SMC4	OG5_127440	N5_784	-0.436705	0.855661	-0.249203	0.970015	0.563537	0.922326
